# Supplementary material for: Noncanonical function of folate through folate receptor 1 during neural tube formation
Source: Nat Commun. 2024 Feb 22;15:1642. doi: 10.1038/s41467-024-45775-1 (PMC10883926; doi:10.1038/s41467-024-45775-1)
Supplement: Supplementary file 4 — Source Data [file 41467_2024_45775_MOESM4_ESM.zip]

Archive with 14 entries (14 files):
- Balashova Panoutsopoulos et al-SourceDataFile.xlsx
- __MACOSX/._Balashova Panoutsopoulos et al-SourceDataFile.xlsx
- Fig 4a-Source Data.pdf
- __MACOSX/._Fig 4a-Source Data.pdf
- Fig 5-Source Data.pdf
- __MACOSX/._Fig 5-Source Data.pdf
- Fig 6-Source Data.pdf
- __MACOSX/._Fig 6-Source Data.pdf
- Fig 7-Source Data.pdf
- __MACOSX/._Fig 7-Source Data.pdf
- Fig 8a-Source Data.pdf
- __MACOSX/._Fig 8a-Source Data.pdf
- Fig 8b-Source Data.pdf
- __MACOSX/._Fig 8b-Source Data.pdf
