# Supplementary material for: Noncanonical function of folate through folate receptor 1 during neural tube formation
Source: Nat Commun. 2024 Feb 22;15:1642. doi: 10.1038/s41467-024-45775-1 (PMC10883926; doi:10.1038/s41467-024-45775-1)
Supplement: Supplementary file 4 — Source Data [file 41467_2024_45775_MOESM4_ESM.zip › Balashova Panoutsopoulos et al-SourceDataFile.xlsx]

## Sheet: Figure 1
Figure 1
Panel b
control	FOLR1 KD	FOLR1 KD + Pteroate
17	3	19
22	4	15		***p= 0.0004
17	4	13		****p<0.0001
14	2	20
16	5	11
34	4	13
16	5	21
	9
Panel c ( distance)
control	FOLR1 KD	FOLR1 KD + Pteroate
48.3892	12.7477	53.0138		****p<0.0001
63.6442	20.1535	62.2945
60.4768	11.5633	40.0928
35.276	18.5278	37.4967
18.2707	10.039	36.5568
43.1562	20.918	38.231
37.6028	27.3995	44.8237
42.9965	10.6565	28.2742
45.1838	8.27575	27.7935
23.7828	9.393	45.562
42.4913
Panel d (cell circularity index)
control	FOLR1 KD	FOLR1 KD + Pteroate
0.35	0.841	0.477		****p<0.0001
0.459	0.845	0.412
0.388	0.774	0.468
0.588	0.875	0.442
0.419	0.774	0.514
0.439	0.813	0.44
Panel e
cntrl	FOLR1 KO	FOLR1 KO +pter
27	11	15		*p=0.0167
25	15	12		**p=0.0018
24	13	7
15	11	10
21	8	6
21	9	7
16
15
18

## Sheet: Figure 2
Panel c	Control	Folr1 KD	Pteroate+Folr1 KD
	0	1	0
	0	0	0		***p=0.0003
	0	1	0		****p<0.0001
	0	0	0
	0	1	0
	0	0	0
	0	0	1
	0	0	0
	0	1	0
	0	1	0
	0	3	1
	0	1	0
	0	1	0
	0
	0	1	0
	0
	0	0	0
	0
	0	1	1
	0
		3	0
	0	3
		1	1
	0	1	3
		3	0
	0	3	0
		1	0
	0	3	0
		3	0
	0	2	1
			0
	0	3	1
			0
			0
		3	1
			1
		0
			1
		0	0
			0
		0
			0
		0
			0
		0
			0
		1
			0
		0
			0
		1
		0
		1
		1
		0
		1
		0

## Sheet: Figure 3
Figure 3
Panel a (KD)
control	FOLR1 KD	FOLR1 KD + pteroate
313.3	155	225.8
183.2	128.5	196.3
208.3	106.6	232.9		****p<0.0001
179.4	113.2	233.2
215.6	127.9	254.7
192.8	131.7	278.2
310.2	118.8	308.5
216.4	111.8	189.6
227.2	118.78	243.7
Panel b (KO)
Control	FOLR1 KO	FOLR1 KO+ pteroate
320.152	190.599	159.432		Control vs FOLR1 KO **p=0.0093
272.37	172.083	237.264		Control vs FOLR1 KO+pteroate **p=0.0013
277.054	171.988	110.038
333.273	339.669	223.799
338.959	175	157.384
856.711	224.12	136.945
527.386	173.906	214.815
190.527	250.102	217.169
263.153	128.849	144.66
356.158	125.526	150.833
873.893	202.142	152.478
193.893	178.832	195.604
212.339	175.53
150.788
205.398
292.709
235.242

## Sheet: Figure 4
Panel a	Control C-cad	Folr1 KD C-cad		Panel e	C-cad	Ubi/EEA1/C-cad	C-cad	Rab7/C-cad	C-cad	LAMP1/C-cad		Panel f	WT-EEA1 puncta #	Folr1 KD-EEA1 puncta #
	86.8001	43.3209			1.97619	1.27381	5.46667	2.64444	7.16667	1.77778			31.3898	68.6102	*p=0.0202
	84.7719	63.6051			1.45417	0.745833	4.66667	2.41667	6.25	2			15.5036	84.4964
	128.428	28.8661			1.88095	0.888889	5.33333	2.55556	6.38889	1.72222			40.9417	59.0583
	112.489	22.1701			2.06607	1.30179	3.9	2.48333	8.02083	4.66667			24.4188	75.5812
	74.912	19.6531			2.92917	2.48333	3.36667	2.275	6.91667	3.16667			42.6721	57.3279
	112.599	68.3248
	104.118	59.8044											WT-Area EEA1-labeled area fraction	Folr1 KD-EEA1-labeled area fraction
	97.8037	34.8533											11.9626	88.0374	*p=0.0110
	98.0779	44.4332											8.68925	91.3108
	91.0571	39.9242											27.2517	72.7483
	108.943	38.0235											23.6025	76.3975
	114.229	57.5844											34.2657	65.7343
	82.3923	35.8173
	103.379	58.8603											WT-EEA1 puncta #	Control-EEA1 puncta #
	79.4955	43.4839											51.1191	48.8809	ns: p=0.4886
	102.582	58.4152											52.8017	47.1983
	117.923	82.1307											49.5642	50.4358
	89.2472	94.7309											44.5844	55.4156
	110.753	60.7956											64.4495	35.5505
	103.663	63.2516
	96.337	43.6085											WT-Area EEA1-labeled area fraction	Control-EEA1-labeled area fraction
		51.3534											45.319	54.681	ns: p=0.6250
													48.1132	51.8868
		****p<0.0001											44.5783	55.4217
													38.7097	61.2903
													76.743	23.257

## Sheet: Figure 5
Panel a	Control	Folr1-KD
Cleaved C-cadherin	119.692	420.543	**p=0.0072
	80.3085	228.34
	105.39	653.304
	94.6101	440.526
	100	258.44
		794.943
		230.339
Panel b	Control	Folr1-KD
Ubiq C-cadherin	100	193.885	*p=0.0268
	100	199.295
	100	470.193
	100	229.835
	100	283.39

## Sheet: Figure 6
Panel d	Control	CD2AP KD
Apical celll surface length	5.48	18.09	****p<0.0001
	5.96	14.93
	6.8	19.04
	4.35	24.82
	12.32	25.7
	4.87	17.77
	6.37	16.42
	3.88	24.69
	9.05	21.41
	6.88	19.31
	3.69	15.86
	11.99	25.8
	4.68	17.94
	5.25	21.76
	4.44	14.82
	8.48	13.36
	5.7	19.53
	4.61	15.7
	16.7	20.15
	7.7	20.56
	9.21	9.63
	12.12	7.95
	7.26	15.44
	8.28	18.88
	12.32	6.8
	7.88	15.61
	8.43	14.08
	9.92	16.09
	7.04	24.46
	6.89	14.06
	5.87	24.42
	6.7	19.76
	2.92	14.11
	4.34	11.09
	7.2	22.69
	5.23	12.87
	3.12	14.65
	2.44	16.38
	9.02	15.76
	9.07	12.8
	4.04	12.09
	4.01	26.91
	2.94	19.48
	7.4	6.39
	4.98	11.75
	6.55	15.93
	10.1	8.94
	6.19	13.63
	10.57	18.81
	12.11	8.51
	4.33	22.88
	5.3	13.42
	9.36	19.89
	14.71	12.96
	6.67	20.1
	13.48	11.15
	9.05	19.92
	5.29	16.13
	3.9	14.9
		23.58

## Sheet: Figure 7
Panel a	WT-EEA1 puncta #	CD2AP KD-EEA1 puncta #		Panel b	Control C-cad	CD2AP KD C-cad
	90.5053	9.49469	*p=0.0161		86.8001	522.913	**p=0.0051
	52.837	47.163			84.7719	102.431
	79.8257	20.1743			128.428	98.1544
	100	0			82.2923	264.8
	95.4694	4.53065			109.722	260.501
					107.985	168.258
	WT-EEA1-labeled area fraction	CD2AP KD-EEA1-labeled area fraction			48.8	164.425
	97.4784	2.52161	***p=0.0006		98.2199	215.9
	76.4901	23.5099			152.98	200.394
	92.0897	7.91027			91.0571	209.384
	100	0			108.943	152.227
	99.9987	0.001293			114.229	185.159
					82.3923
					103.379

## Sheet: Figure 8
Panel a	Control - inh	Folr1 KD - inh	Control + inh	Folr1 KD + inh
	68.0619	130.843	124.468	48.0275
	130.834	128.253	75.5324	123.474
	101.104	137.365	74.9759	121.951
	95.0573	165.746	125.024	95.6209
	104.943	182.755	100	120.274
	72.2632	258.329		84.518
	69.7064	135.82		105.54
	158.03	90.263
	94.8789	97.9159
	105.121	159.409
	112.999	100.791
	87.0012	88.5879
	92.6833	180.883
	107.317	156.963
	84.4819	116.154
	105.955	130.436
	109.564	135.664
		147.844
		145.82
		89.0166
		179.735
		***p=0.0004		ns: p=0.9957
Panel b	Control - inh	CD2AP KD - inh	Control + inh	CD2AP KD + inh
	61.3669	275.933	78.9152	74.5522
	118.465	243.711	131.328	63.6788
	120.168	193.352	89.7564	91.0401
	75.8043	76.4165	116.945	85.7785
	140.404	82.1725	87.1531	87.2652
	83.7917	72.4979	95.9017	75.2963
	37.1853	119.158	103.392	139.531
	162.815	542.644	96.6081	112.964
		636.136		145.435
		666.996
		*p=0.0394		ns: p=0.8202

## Sheet: Figure 9
Panel c	0uM Folate	1uM Folate	10uM Folate	100uM Folate	300uM Folate		0uM Folinic acid	1uM Folinic acid	100uM Folinic acid	300uM Folinic acid	1mM Folinic acid
	0	50	0	25	9.09091		0	42.857	100	40	0
	11.1111	0	8.33333	0	50		12.5	33.333	0	100	0
	12.5	0	60	0	0		12.5	25	55.5	25	50
	42.8571	0	0	0	25		42.857	0	0	100
	5	0	0	0	10		5.55	0	50	40
	0	0	25	23.0769	20		0		0
	0	16.6667	33.3333	0	25		0		50
	0	22.2222	20	25	0		0
	0	0	9.09091	0	25		0
		20	14.2857	11.1111	17.6471		ns: p=0.1200	ns: p=0.0813	*p=0.0448	*p=0.0195	ns: p=0.4226
		0	11.1111	0	25
		0	0	21.4286	16.6667
		0	13.0435	28.5714	10.3448
		25	11.1111	7.14286	0
		25	0	0	0
				27.2727	0
				12.5	12.5
				27.2727	19.0476
				33.3333	28.5714
				0	0
				0	0
				0	6.66667
				11.1111	50
				18.75	15
				16.6667
				50
				0
				20
	ns: p=0.1279	*p=0.0173	**p=0.0057	****p<0.0001	*p<0.0001
Panel d	Control-st13	Folinic acid-st13	Control-st15-17	Folinic acid-st15-17
	101.81	73.913	90	94.4223
	82.1429	88.2353	125	147.518
	180	120.183	60	191.429
	116.216	147.761	114.458	143.75
		125	104.955	264.286
			87.7778	208.333
				190.909
	ns: p=0.4136	ns: p=0.4532	ns: p=0.7651	**p=0.0095
Panel e	WT	FOLR1 KD1		WT	FOLR1 KD2
	30.5	5.5		107.857	59.2857
	7	2.5		130	94.2857
	7	3		40.7143	23.5714
	31.5	5		52.8571	25.7143
	19	12		17.1429	7.14286
	14	2		18.5714	4.28571
	10	5.5
	3	2
	57.5	3
	19	10.5
	22	2
	60	12
		***p=0.0005			**p=0.0080
Panel f	Baseline-Ca transients	Vehicle-Ca transients		Baseline-Ca transients	Folic acid-Ca transients		Baseline-Ca transients	VGCblock	Folic acid+VGCblock-Ca transients
	10.5	5.33333		13.5	13		13	0	0.666667
	7.5	10.3333		8.5	12.3333		47	7	7
	45.5	37.3333		22.5	25		32	2	0.333333
	25.5	33		13.5	17.6667		22	0	1.33333
	26.5	27.3333		27.5	33		40	1	3.33333
	27.5	26		17.5	20
	38.5	35.3333		20.5	28.3333
		ns: p=0.6388			**p=0.0097			***p=0.0003	***p=0.0004 (vs. baseline); ns: p=0.9942 (vs. VGCblock)

## Sheet: Figure S1
Panel a	Control	FOLR1 KD		Panel d	Control	FOLR1 KO
	100	63.8711			100	89.4376
FOLR1 levels	100	56.3847		FOLR1 levels	100	78.0561
	100	33.1335			100	62.9065
	100	58.5504			100	71.5944
					100	64.8322
		**p=0.0062			100	82.5634
					100	93.0593
					100	86.9052
						**p=0.0011

[truncated: 3 more sheets: Figure S4, Figure S6, Figure S7]
